# Supplementary material for: Splatter: simulation of single-cell RNA sequencing data
Source: Genome Biol. 2017 Sep 12;18:174. doi: 10.1186/s13059-017-1305-0 (PMC5596896; doi:10.1186/s13059-017-1305-0)
Supplement: Supplementary file 2 — Table of the median absolute deviations used to produce Fig. 4 in CSV format. (CSV 37 kb) [file 13059_2017_1305_MOESM2_ESM.csv]

Dataset	Simulation	Statistic	MAD	MADScaled	MADRank	MAE	MAEScaled	MAERank	RMSE	RMSEScaled	RMSERank
Camp	Splat	Mean	0.32516869113492786	-0.24912925546199552	6	0.5167062102010047	-0.3996368990688933	4	0.9787748468056674	-0.27422745328412296	3
Camp	SplatDrop	Mean	0.046949367935414155	-0.5815404984557597	2	0.51207158002173	-0.40695152447869065	3	1.1950577409098797	0.07986800697250779	5
Camp	Simple	Mean	0.07483245389013508	-0.5482263089374992	3	0.3763398325316154	-0.6211707503291486	2	0.782268125444718	-0.5959456281403364	2
Camp	Lun	Mean	2.3813683407733013	2.207579622697007	8	2.1877190257080255	2.237646406741184	8	2.337570470029684	1.950374559708974	8
Camp	Lun2	Mean	0.1261135593740045	-0.48695660336869084	5	0.6678025371405623	-0.1611684583071101	5	1.2463839822888771	0.1638986425880179	6
Camp	Lun2ZINB	Mean	0.032052329319995417	-0.59933920152976	1	0.6995589132016169	-0.111048818492478	6	1.3349427550888768	0.3088858804565329	7
Camp	scDD	Mean	1.1696030990977604	0.7597851791990948	7	1.0692507296129927	0.47241891237617795	7	1.1407866857706404	-0.008983838328223616	4
Camp	BASiCS	Mean	0.11337789733287534	-0.5021729341423962	4	0.12991687216322853	-1.0100888684410407	1	0.1544077889488407	-1.6238701699733504	1
Camp	Splat	Variance	0.9105209848246079	-0.21550747723571842	6	0.9411603909643247	-0.7239158367080804	3	1.2740882769345845	-0.924080888965771	3
Camp	SplatDrop	Variance	0.30782301641911375	-0.5726215714658182	3	0.6304644048610432	-0.972424545055404	2	1.1737232268795583	-0.9921362008895726	2
Camp	Simple	Variance	0.32533453091496084	-0.5622455473781207	4	1.9690483163416892	0.09823543684080331	4	4.049362060385244	0.9577706410552114	7
Camp	Lun	Variance	4.828680929385494	2.10610336766615	8	4.248518213991099	1.9214586045619206	8	4.581026296132907	1.3182803541744628	8
Camp	Lun2	Variance	0.5753364348738453	-0.41411296992099794	5	1.9859380029509335	0.11174457243117795	5	3.2822695004407603	0.437622208778961	5
Camp	Lun2ZINB	Variance	0.12150583004072438	-0.6830193108659509	1	2.00081045770486	0.12364023470608017	6	3.3195055377636398	0.46287113889383197	6
Camp	scDD	Variance	2.8573355938434486	0.9380304010700805	7	2.6307540178736746	0.6274975984031687	7	2.899535981356772	0.17809910775251298	4
Camp	BASiCS	Variance	0.26730947166673424	-0.5966268918696237	2	0.363148295389321	-1.1862360651796668	1	0.5155536737285749	-1.438426360799637	1
Camp	Splat	ZerosGene	9.5	-0.17500361581454027	6	10.887401235454677	-0.468956092230234	3	15.108643092841964	-0.5988647105322658	3
Camp	SplatDrop	ZerosGene	0.5	-0.7477427221166713	1	11.034190489872145	-0.4559120787626116	4	21.570701396606466	0.01946649400067999	5
Camp	Simple	ZerosGene	2.5	-0.6204673651606422	3	7.018115213331417	-0.8127892916217873	1	12.356417715338287	-0.8622152952564249	2
Camp	Lun	ZerosGene	41.00000000000001	1.8295832562429188	8	37.60135038069243	1.9049037233721346	8	40.27237444058756	1.8089625765924435	8
Camp	Lun2	ZerosGene	3.5	-0.5568296866826276	4	12.207613848584973	-0.3516391184903143	5	19.931797227719006	-0.13735437347306245	4
Camp	Lun2ZINB	ZerosGene	1	-0.715923882877664	2	13.356184456256285	-0.24957462790865964	6	22.531723872435897	0.11142329122064226	6
Camp	scDD	ZerosGene	33.000000000000014	1.3204818284188027	7	29.867906909926734	1.2176930608199876	7	31.350599203080392	0.9552698722158383	7
Camp	BASiCS	ZerosGene	7	-0.33409781200957667	5	7.345180290188192	-0.7837255751785144	2	7.815830097624053	-1.29668785476785	1
Camp	Splat	MeanVar	0.9768053523234315	-0.23019631786286568	6	1.277902800105399	-0.6554825611179543	3	2.2196981951910644	-0.8940940173548987	2
Camp	SplatDrop	MeanVar	0.26793435134211685	-0.5900872150022329	3	0.9528446848851481	-0.8917702990087383	2	2.2377433194271545	-0.8799410305072477	3
Camp	Simple	MeanVar	0.26455382393157456	-0.5918034948908164	2	1.8678961681993196	-0.22661094773578205	4	3.9960977684710874	0.4991554536862842	7
Camp	Lun	MeanVar	5.556786697488059	2.0950414093273766	8	4.917309415444529	1.9900356282081582	8	5.306938273294034	1.5272618929327848	8
Camp	Lun2	MeanVar	0.5599439359901769	-0.4418351476348242	5	2.1958541450201015	0.011784726261508541	5	3.9661869551360915	0.47569607805693337	6
Camp	Lun2ZINB	MeanVar	0.20215165110752753	-0.6234848218600432	1	2.2492094898642767	0.050569217856405495	6	3.9609110584335516	0.47155813499465876	5
Camp	scDD	MeanVar	3.333974948889756	0.9665290096558662	7	3.264565096268477	0.7886405600513623	7	3.762208459840836	0.3157135296772662	4
Camp	BASiCS	MeanVar	0.27960234655435556	-0.5841634217324598	4	0.7115545444101959	-1.067166324514961	1	1.427593867070259	-1.5153500414857815	1
Camp	Splat	MeanZeros	9.5	-0.1730930471891938	6	11.185777905473351	-0.46292749186536536	3	15.67404016596435	-0.6181153798446732	3
Camp	SplatDrop	MeanZeros	1	-0.7205501266712951	2	11.356874012354547	-0.4477480004010655	4	21.712279938534593	-0.031820080425769386	5
Camp	Simple	MeanZeros	2.5	-0.6239400538215125	3	7.038988651055883	-0.830826874493566	1	13.028348082417978	-0.8750042896457454	2
Camp	Lun	MeanZeros	41	1.8557184826562405	8	37.6429248671168	1.8843265970477077	8	40.40008345639908	1.7827106059441458	8
Camp	Lun2	MeanZeros	3	-0.5917366962049183	4	12.191136330986927	-0.37373300394377873	5	20.312114074218293	-0.16777206238988135	4
Camp	Lun2ZINB	MeanZeros	0.5	-0.7527534842878894	1	13.128616578077862	-0.29056060646457804	6	22.773679130536653	0.07123865531783366	6
Camp	scDD	MeanZeros	31.999999999999993	1.2760580455575445	7	30.569458411147824	1.256775066807756	7	33.01317707601322	1.0654637507030464	7
Camp	BASiCS	MeanZeros	8	-0.2697031200389764	5	8.11565866973136	-0.7353056866871108	2	9.406230913754625	-1.226701199658957	1
Camp	Splat	LibSize	73251.5	-1.0580743608232657	1	116992.455	-1.0448605288200774	1	227682.20503580204	-0.9454427663062659	1
Camp	SplatDrop	LibSize	155071.5	-0.843309325237278	3	168890.45	-0.9025801346975479	2	237918.05202785687	-0.9165508615899217	2
Camp	Simple	LibSize	346904	-0.33977823639532	4	376782.475	-0.33263597304099973	4	443104.81455326686	-0.3373866364368065	4
Camp	Lun	LibSize	818172.5	0.8972297833193594	7	884231.12	1.0585544420712512	7	977018.6872229876	1.1696492491016872	7
Camp	Lun2	LibSize	457836	-0.04859863571547653	5	449768.985	-0.13254058576393948	5	480153.12365571986	-0.23281334442486157	5
Camp	Lun2ZINB	LibSize	649777	0.45521724909765077	6	661212.155	0.44713917955487475	6	709459.2239101307	0.41443060173507623	6
Camp	scDD	LibSize	1166026.2238282366	1.8102928165226053	8	1127326.9404074023	1.7250111931866812	8	1160902.495367674	1.688683332741136	8
Camp	BASiCS	LibSize	143768	-0.8729792907682754	2	199709.83	-0.8180875924902432	3	264836.7627626308	-0.8405695748200429	3
Camp	Splat	ZerosCell	3.1633386007757522	-0.8962309687656889	1	2.8331130584686104	-0.9909484609315051	1	3.1107210781128347	-1.038931890028293	1
Camp	SplatDrop	ZerosCell	9.933917540583245	-0.3810460737901358	4	11.014839821864674	-0.32410263710282256	4	11.676604345280857	-0.32934488595776734	4
Camp	Simple	ZerosCell	3.9735670162332966	-0.8345793072409254	2	5.388651055882775	-0.782661153069394	2	7.134342807535973	-0.7056201229350247	2
Camp	Lun	ZerosCell	39.35497773308433	1.857652557463703	8	37.534793851458126	1.8373873642355354	8	37.79284079724755	1.8340913182896557	8
Camp	Lun2	ZerosCell	11.00991236891251	-0.29917179279359635	5	12.290877747450079	-0.22010007305600723	5	13.053210745930357	-0.21530854187574755	5
Camp	Lun2ZINB	ZerosCell	12.409136618301964	-0.19270243406111406	6	13.657161327395489	-0.10874210110216018	6	14.407957022067954	-0.10308306303403104	6
Camp	scDD	ZerosCell	31.22252549920988	1.2388404016273753	7	29.88609395201839	1.2139855160487667	7	30.273386857964333	1.2111892045667896	7
Camp	BASiCS	ZerosCell	8.465737681367628	-0.4927623824396183	3	7.325269357850884	-0.624818455022413	3	7.769650658545985	-0.6529920190255817	3
Klein	Splat	Mean	0.1034214447793923	-0.7806511063924993	1	0.22972852882380743	-0.9885795883189353	1	0.38785433884413084	-1.0621060373377191	2
Klein	SplatDrop	Mean	0.31804462377218445	-0.4870198930111402	5	0.6517675563503275	-0.25825651158648694	5	0.9253724738481238	-0.12552745039038463	5
Klein	Simple	Mean	0.6690653406215632	-0.006779876559146974	6	0.8957581110740708	0.1639602053457021	6	1.2980685178361977	0.5238629822442629	6
Klein	Lun	Mean	1.8607916277229268	1.623649964906333	8	1.691571601764683	1.5410862982396494	8	1.8227496322686547	1.438074177647843	8
Klein	Lun2	Mean	0.16269160413202155	-0.6995621537001924	2	0.44428483435813126	-0.6172977613548918	3	0.6774885351202523	-0.5574436480810261	3
Klein	Lun2ZINB	Mean	0.21164432037514813	-0.6325887469309945	3	0.533554714743955	-0.46281950353828344	4	0.8075005894218377	-0.3309089543204251	4
Klein	scDD	Mean	1.790118754215715	1.526960680466245	7	1.6602388808625332	1.486866172518648	7	1.743155522479136	1.299388365911566	7
Klein	BASiCS	Mean	0.2763898044295594	-0.5440088687786041	4	0.30116620230768143	-0.8649593113054014	2	0.3171286278710807	-1.1853394356741171	1
Klein	Splat	Variance	0.9930371669726359	-0.5881595106035568	4	0.739242960193999	-0.958610000323282	2	0.8448405836158684	-1.1999759284480507	2
Klein	SplatDrop	Variance	0.5890212257131742	-0.9117524485140861	1	0.8512062158142536	-0.8552096347573208	3	1.1722646930210827	-0.9236497115584652	3
Klein	Simple	Variance	2.9225958183304517	0.9573031533623828	6	3.255200750170246	1.3649286802097789	8	3.5054900217166547	1.0454518594913893	7
Klein	Lun	Variance	3.638200903199059	1.5304606160963443	8	3.076259957888555	1.1996731842518495	7	3.618934733807272	1.1411923600155371	8
Klein	Lun2	Variance	1.0026097204099205	-0.5804924599411	5	1.4523566825142487	-0.3000348350198707	5	2.5002259796411797	0.1970695878668143	5
Klein	Lun2ZINB	Variance	0.946936479285954	-0.6250834421734965	3	1.3737208415305249	-0.3726566488395907	4	2.416396499572222	0.12632255847623192	4
Klein	scDD	Variance	3.0519009177659226	1.0608689108983356	7	2.766617798172535	0.9137122917081152	6	3.2754942822686637	0.8513493155527784	6
Klein	BASiCS	Variance	0.6746800047466865	-0.8431448191248238	2	0.7033011097409397	-0.9918030372296788	1	0.8000694805660689	-1.237760041396234	1
Klein	Splat	ZerosGene	1.5	-0.7918809055981906	3	3.3348639102430915	-0.9411081053907991	1	5.186720285274817	-1.0276791872466955	1
Klein	SplatDrop	ZerosGene	7	-0.36172337663127224	5	11.717037190941202	-0.13059030446749803	5	15.67605887781038	-0.012206462429848177	5
Klein	Simple	ZerosGene	13	0.10753938224172958	6	15.424288385622273	0.22788392234220206	6	20.02932584041315	0.40923325232158586	6
Klein	Lun	ZerosGene	30.5	1.4762224289546515	7	27.211635154789114	1.3676664181378262	7	29.718999443177665	1.3472904204815714	7
Klein	Lun2	ZerosGene	1	-0.830986135504274	2	4.01763972574278	-0.8750868082915424	2	7.001462404006939	-0.8519940277019176	2
Klein	Lun2ZINB	ZerosGene	1	-0.830986135504274	2	5.753480157905672	-0.7072389813955988	3	9.640614080565882	-0.5964977902072679	4
Klein	scDD	ZerosGene	32	1.593538118672902	8	29.747828797008104	1.6129047381735808	8	31.38559028238563	1.5086330566940813	8
Klein	BASiCS	ZerosGene	7	-0.36172337663127224	5	7.333783503012674	-0.5544308791081708	4	7.778394296171884	-0.77677926191151	3
Klein	Splat	MeanVar	0.5463814546935772	-0.9149159563135207	1	0.7530959514540129	-1.1909497180340596	1	1.1534482471652907	-1.4202571446522234	1
Klein	SplatDrop	MeanVar	0.7540160941483012	-0.7830570214024378	3	1.3329033998616018	-0.7235930670259012	3	2.1869356004376974	-0.6203883352151218	3
Klein	Simple	MeanVar	3.189476537162663	0.7635886677624174	6	3.220809962048762	0.798163320794536	6	3.317265189408593	0.2544316417675786	4
Klein	Lun	MeanVar	3.8864146541064932	1.2061810889522737	7	3.66866465006945	1.1591587990459893	7	4.227501662537164	0.9589102807777568	7
Klein	Lun2	MeanVar	1.2156838907929945	-0.4898736483959803	5	2.017350773231807	-0.17189088884904882	5	3.696343737425082	0.5478199507052819	6
Klein	Lun2ZINB	MeanVar	1.174728027342614	-0.5158827793729363	4	1.990102773260781	-0.19385427350046	4	3.683559188690908	0.5379253334728453	5
Klein	scDD	MeanVar	4.406826520074876	1.5366700408048541	8	3.939710202351329	1.3776364021416752	8	4.401608387447699	1.0936603948727437	8
Klein	BASiCS	MeanVar	0.7230684717665077	-0.8027103920346704	2	0.9221652527489368	-1.0546705745727307	2	1.2415093809690398	-1.352102121728861	2
Klein	Splat	MeanZeros	1.5	-0.8067401353705534	3	3.6433409515894453	-0.9475181770156842	1	5.557868507603254	-1.0959550963566083	1
Klein	SplatDrop	MeanZeros	7	-0.37385518468391504	5	11.71874091003532	-0.15755397576589805	5	15.785386375410164	-0.06789478110401309	5
Klein	Simple	MeanZeros	13.5	0.13773612067302132	6	15.894556409723664	0.2509390738356512	6	20.318147151685363	0.3877339973398922	6
Klein	Lun	MeanZeros	30.5	1.4757441500680857	7	27.273405360482027	1.364058345795244	7	29.807252020449592	1.3415697440906857	7
Klein	Lun2	MeanZeros	1.5	-0.8067401353705534	3	4.798898815707459	-0.834477417446721	2	9.37201728990494	-0.7125605083211249	3
Klein	Lun2ZINB	MeanZeros	1.5	-0.8067401353705534	3	6.102451693330563	-0.7069592619303007	3	11.026966266408692	-0.5462066198701595	4
Klein	scDD	MeanZeros	32.00000000000001	1.593803682073533	8	29.859401620610846	1.6170296513131872	8	31.675721455587652	1.5293865048488628	8
Klein	BASiCS	MeanZeros	6.5	-0.41320836201906397	4	7.343881155204654	-0.5855182387854789	4	8.14326771381115	-0.8360732406275363	2
Klein	Splat	LibSize	1450.5	-0.9914027250547507	1	1831.76	-0.9576804471984824	1	2554.877417803054	-0.9464378894170459	1
Klein	SplatDrop	LibSize	4155	-0.8162284514726528	3	3929.565	-0.8425643676263855	2	4534.472176009022	-0.8556895987169674	2
Klein	Simple	LibSize	9544	-0.46717533247323473	4	11210.42	-0.44303081539779476	4	14542.282966920977	-0.3969130136808859	4
Klein	Lun	LibSize	3758.5	-0.8419103148393755	2	4143.06	-0.8308489281988672	3	5464.197430547326	-0.8130692708340481	3
Klein	Lun2	LibSize	43106.5	1.7067150565447586	8	51765.37	1.7824033175375387	8	62781.92588548076	1.814481576396107	8
Klein	Lun2ZINB	LibSize	29299	0.8123838372861831	6	37516.185	1.000485877976889	7	46012.71717465727	1.0457499859572492	7
Klein	scDD	LibSize	30321.926623320556	0.8786402352037156	7	28583.565080507065	0.5103124893923231	6	30948.695364740626	0.35518732172917694	6
Klein	BASiCS	LibSize	12418	-0.28102230519464366	5	15291.615	-0.21907712648522018	5	18765.583120569423	-0.20330911143358588	5
Klein	Splat	ZerosCell	2.690629544982343	-1.0346150127500535	1	2.632017452732183	-1.0151649016937632	1	2.8836672620327946	-1.0149085405821379	1
Klein	SplatDrop	ZerosCell	12.362351963432367	-0.1505356415834447	5	11.736526075212964	-0.19377064478036352	5	11.979591428123024	-0.212596358875703	5
Klein	Simple	ZerosCell	23.41990442551422	0.860220623367939	6	23.500145439434863	0.8675243450918396	6	24.902836532666917	0.9273072710608222	6
Klein	Lun	ZerosCell	26.71722418450032	1.1616242672006822	7	26.896800332432996	1.1739651358596617	7	26.984349771777282	1.1109085629831255	7
Klein	Lun2	ZerosCell	3.669229170995223	-0.9451625135407148	2	3.4861624766258053	-0.9381052989970269	2	3.9302007690546183	-0.922598340330273	2
Klein	Lun2ZINB	ZerosCell	5.977560772906706	-0.734160970819748	3	5.784230209848328	-0.7307772908268683	3	6.235309269458808	-0.7192746762078309	3
Klein	scDD	ZerosCell	29.640556825264916	1.4288422425457776	8	29.70644088925826	1.4274464288169533	8	30.764777749093774	1.4443637856610179	8
Klein	BASiCS	ZerosCell	7.596093912320793	-0.5862129944204378	4	7.332246000415542	-0.5911177734704334	4	7.437873228875273	-0.6132017037090206	4
Tung	Splat	Mean	0.1344426196207138	-1.1210575921590815	1	0.17600136787770104	-1.2264221829800668	2	0.24122472727092323	-1.1965348848308186	2
Tung	SplatDrop	Mean	0.5121589414610384	-0.5922364274492822	4	0.3706264479575849	-0.9341137915703954	3	0.46245169681783227	-0.9354730682391781	3
Tung	Simple	Mean	0.35710387674051863	-0.8093210361316722	3	1.1322024335561423	0.20970103021504474	4	1.6698247743752457	0.4893035291916476	6
Tung	Lun	Mean	1.300263802312176	0.5111485901696715	5	1.255542042017969	0.3949454115238527	5	1.4344238037199577	0.21151549479164578	4
Tung	Lun2	Mean	1.7186521941874562	1.0969126249737533	7	1.6891299877492705	1.0461533385768287	7	2.1441822094824583	1.049075305555387	7
Tung	Lun2ZINB	Mean	1.773939851453599	1.1743180258500159	8	1.7797638676603682	1.182276820880118	8	2.267268358492016	1.1943247465413378	8
Tung	scDD	Mean	1.5312521985029937	0.8345435446501268	6	1.383440688115793	0.5870370344996005	6	1.6575906746362867	0.474866517697266	5
Tung	BASiCS	Mean	0.15354900237384395	-1.094307729903532	2	0.15392575259408192	-1.259577661144982	1	0.16449769089888702	-1.2870776407072866	1
Tung	Splat	Variance	1.153533906655853	-0.2335700701731683	5	0.9339009887249343	-0.5573701891283671	2	1.0322491380530885	-0.8291896514678254	2
Tung	SplatDrop	Variance	1.7285371819868875	0.09161724250418748	7	1.4577540486227438	-0.23656603199683904	4	1.73634648845208	-0.4510524912620187	4
Tung	Simple	Variance	0.6632002967468923	-0.5108733061067112	2	1.6434726325113873	-0.12283319672490288	5	2.0870322346209362	-0.2627158754434803	5
Tung	Lun	Variance	5.821479363187416	2.4063394814029864	8	5.729894052600734	2.379664315863296	8	5.837546578548808	1.751506792090167	8
Tung	Lun2	Variance	0.7937628098042486	-0.43703499147610175	3	1.6735764528233934	-0.1043978158119499	6	4.068386020499196	0.8013748977009808	7
Tung	Lun2ZINB	Variance	0.8792217457557783	-0.3887045507314901	4	1.7380363104782872	-0.06492302433544228	7	4.039156871717105	0.7856773136816263	6
Tung	scDD	Variance	1.1668019794099105	-0.22606644522283104	6	1.1597254393584744	-0.4190767857084931	3	1.322139618459989	-0.6735032780286343	3
Tung	BASiCS	Variance	0.3257633738758754	-0.7017073601968719	1	0.41605236012046554	-0.8744972721573022	1	0.48684972295947965	-1.1220977072708156	1
Tung	Splat	ZerosGene	2.9999999999999893	-1.0946039324160957	1	2.546326612671607	-1.3571159360622733	1	3.0672428387302824	-1.34674136213734	1
Tung	SplatDrop	ZerosGene	8.5	-0.6702640819640404	3	9.17473720489402	-0.7640937563325315	3	11.681837784468332	-0.7453524552228092	3
Tung	Simple	ZerosGene	9	-0.6316877319229445	4	20.709862714687805	0.2679161317242833	5	31.420657858315067	0.6326238167626954	5
Tung	Lun	ZerosGene	16.49999999999999	-0.053042481306507364	5	17.228330174047905	-0.04356517851212122	4	19.392048726063333	-0.20709901911200485	4
Tung	Lun2	ZerosGene	32	1.1428243699674654	7	28.794675168016543	0.9912378145127433	7	35.75461445816448	0.9351793563575006	7
Tung	Lun2ZINB	ZerosGene	34.5	1.3357061201729445	8	31.232810615199035	1.2093698051683992	8	38.79352806227657	1.1473273380207396	8
Tung	scDD	ZerosGene	29.5	0.949942619761986	6	27.221465908438162	0.8504879361963822	6	33.37885404922033	0.769326409767992	6
Tung	BASiCS	ZerosGene	4.500000000000005	-0.978874882292807	2	4.813975529898328	-1.1542368166948809	2	5.380323981958848	-1.1852640844367734	2
Tung	Splat	MeanVar	1.005091130106563	-0.5526717323737409	3	0.9479944377599437	-0.9045603169582258	2	1.1297162937370095	-1.0403713408086244	2
Tung	SplatDrop	MeanVar	0.3488279555035483	-0.9386541048492765	1	1.476687949506297	-0.5902282153784283	3	2.264888807833333	-0.5230731878142214	4
Tung	Simple	MeanVar	1.3544813014352584	-0.34717727151105127	4	1.7171807055683457	-0.4472444417020667	4	2.2119051492968778	-0.5472178427978857	3
Tung	Lun	MeanVar	5.667640166863848	2.189614912126382	8	5.7305844917718245	1.9389048462636522	8	5.8852194051434	1.1267115875936757	6
Tung	Lun2	MeanVar	2.3078282838712383	0.2135354795824821	6	3.3564803678803985	0.5273930307184644	6	5.918578475343045	1.1419133170097764	7
Tung	Lun2ZINB	MeanVar	2.412577296222723	0.27514380055272825	7	3.4351713267854884	0.5741783495060219	7	5.930076721191701	1.1471530680311621	8
Tung	scDD	MeanVar	2.014256311406758	0.04087059328483477	5	2.513997630963937	0.02649910379109704	5	3.186187561950065	-0.10323731446238488	5
Tung	BASiCS	MeanVar	0.4474290773173598	-0.8806616768123592	2	0.5773210204144446	-1.124942356240515	1	0.7753012531869325	-1.2018782867514983	1
Tung	Splat	MeanZeros	2.5	-1.1244884540986713	1	2.8376127290481934	-1.3453179307788647	1	3.6997383211844816	-1.331958499731382	1
Tung	SplatDrop	MeanZeros	8.499999999999996	-0.6728110834146864	3	9.19481302774427	-0.7763773075313171	3	11.852779524055164	-0.7581234702462595	3
Tung	Simple	MeanZeros	9.5	-0.5975315216340219	4	21.053707852260324	0.2849400484549581	5	31.54848643566252	0.6281183351273085	5
Tung	Lun	MeanZeros	16.499999999999993	-0.0705745891693732	5	17.294818771899592	-0.05146349329556371	4	19.50572048691054	-0.21948696715563812	4
Tung	Lun2	MeanZeros	31.999999999999996	1.096258618430922	7	28.878740881153426	0.9852450505333463	7	35.84004167843847	0.9301706206484797	7
Tung	Lun2ZINB	MeanZeros	34.5	1.2844575228825825	8	31.260037911425126	1.1983603454562073	8	38.86046197131533	1.1427566881897784	8
Tung	scDD	MeanZeros	31.5	1.05861883754059	6	27.540726061232697	0.8654987864874746	6	33.91080996289523	0.7943856159090712	6
Tung	BASiCS	MeanZeros	4.5	-0.9739293305373429	2	4.8984146131311395	-1.1608854993262396	2	5.775471048150098	-1.1858623227413587	2
Tung	Splat	LibSize	4388.5	-0.8889710057048178	1	5355.625	-0.8943250608542427	1	7199.611564869316	-0.8762555825730145	1
Tung	SplatDrop	LibSize	6586	-0.7295830909836476	2	6486.635	-0.8149080345201543	2	7531.507663476152	-0.8552478014848591	2
Tung	Simple	LibSize	14501.5	-0.15546020635319338	5	19294.995	0.08446673972276512	5	25375.489010953068	0.2742094457152227	5
Tung	Lun	LibSize	44961	2.0538122343519194	8	46206.55	1.9741367445204843	8	50518.68963839027	1.865679959692195	8
Tung	Lun2	LibSize	8406	-0.5975758078016089	4	9534.73	-0.6008775300296518	4	10080.623175181185	-0.693898328372319	4
Tung	Lun2ZINB	LibSize	6727	-0.7193561531107533	3	6554.745	-0.8101255006224746	3	7640.419799657608	-0.84835407081328	3
Tung	scDD	LibSize	25264.285767730093	0.6251805126953567	7	27922.864910254884	0.6902967251957504	7	33546.05392064402	0.7913756302827707	7
Tung	BASiCS	LibSize	22324.5	0.4119535169067451	6	23380.415	0.3713359165875245	6	26454.246333906398	0.3424907475532835	6
Tung	Splat	ZerosCell	1.3872135102533178	-1.2504452908874513	1	1.5256476535125505	-1.2471351199581606	1	1.950956501948582	-1.2371383194026548	1
Tung	SplatDrop	ZerosCell	9.58125107702913	-0.5983967800531992	4	9.193807800562928	-0.6223715140670195	4	9.454727365318337	-0.6301915097760112	4
Tung	Simple	ZerosCell	25.710839221092527	0.6851308879612251	5	24.64753862944454	0.6367217249855084	5	25.491939206820394	0.6669875672161034	5
Tung	Lun	ZerosCell	6.91309092997875	-0.8107182194380643	3	7.090585329427308	-0.7937316356423904	3	7.570681503492374	-0.7825836397926286	3
Tung	Lun2	ZerosCell	29.863863518869543	1.015611836670068	7	28.8669366419668	0.9804973199706143	7	29.121263235491686	0.9605475226588437	7
Tung	Lun2ZINB	ZerosCell	32.25630421046584	1.2059926321572503	8	31.26325463840542	1.175737409327996	8	31.533903365392597	1.1556953031926123	8
Tung	scDD	ZerosCell	26.19334826813717	0.7235270147821704	6	27.251163191452697	0.8488521237451984	6	27.979383287989428	0.8681859082475664	6
Tung	BASiCS	ZerosCell	4.902636567292781	-0.9707020811919994	2	4.821931185019243	-0.9785703083617477	2	4.864151981558413	-1.0015028323438304	2
Zeisel	Splat	Mean	0.1700548153506729	-0.8252622576427836	1	0.18983899316763905	-0.9487969317254773	1	0.2616245617704787	-0.9826057632021529	1
Zeisel	SplatDrop	Mean	0.37704967390217015	-0.5599527579931232	3	0.590849598374852	-0.35005705124837094	5	0.8615197131460565	-0.11544305926581425	5
Zeisel	Simple	Mean	0.7003863974284523	-0.14552553531997345	6	0.9871934428290464	0.24171499411616112	6	1.297046315108763	0.5141209986002508	6
Zeisel	Lun	Mean	2.30020500652379	1.9049943552680502	8	2.02872464137928	1.7968017106156169	8	2.129136166334992	1.7169266616444838	8
Zeisel	Lun2	Mean	0.35806820054604827	-0.5842816965666056	2	0.33543423454505494	-0.7314119641251704	2	0.3651099468831411	-0.8330151786368066	2
Zeisel	Lun2ZINB	Mean	0.4185933170221936	-0.5067054297892906	5	0.394251580444337	-0.643593112961572	3	0.4493736176348198	-0.7112100391802287	3
Zeisel	scDD	Mean	1.769248807371798	1.22445704859937	7	1.6256451602151791	1.1949728381590863	7	1.6876470667368801	1.0787436716869092	7
Zeisel	BASiCS	Mean	0.41779884040001014	-0.5077237265556444	4	0.4504861928722106	-0.5596304828302734	4	0.479599856928433	-0.6675172916466412	4
Zeisel	Splat	Variance	0.9895266957491842	-0.7766695309956052	2	0.9375675971571112	-0.7771355806195982	1	1.1139750981630785	-0.7923037533740078	1
Zeisel	SplatDrop	Variance	0.9325057775791752	-0.8170812094436511	1	0.9877561105885051	-0.7469856758106291	2	1.2752807997537459	-0.7051111401517871	3
Zeisel	Simple	Variance	4.153992815793586	1.4660405376442767	8	5.013098810704963	1.6711712077936296	8	5.549039334614791	1.6050376720763313	8
Zeisel	Lun	Variance	3.8167281765422922	1.2270154466648033	7	3.7391666073807466	0.9058778759676289	6	4.271891949951153	0.9146850258857393	6
Zeisel	Lun2	Variance	1.1326489718902764	-0.6752363800084235	4	1.137671775819297	-0.6569263628911446	5	1.3668153668276255	-0.6556328016638563	5
Zeisel	Lun2ZINB	Variance	1.1037684839048385	-0.6957044649033459	3	1.1100496278211107	-0.6735199034410752	3	1.3395240626189249	-0.6703849158714354	4
Zeisel	scDD	Variance	3.322273834097353	0.876587383851978	6	3.8047585600399394	0.9452811376643989	7	4.482382978174547	1.0284644064633925	7
Zeisel	BASiCS	Variance	1.2318206078967826	-0.6049517828100309	5	1.1196332583881707	-0.6677626986632097	4	1.2389407388878715	-0.7247544933643773	2
Zeisel	Splat	ZerosGene	2	-0.9907690677720961	1	2.3146772927609733	-1.079718809534075	1	2.8901062057190368	-1.1487024020223642	1
Zeisel	SplatDrop	ZerosGene	6.5	-0.6230609601453387	2	9.482883535591379	-0.4133223309555758	5	13.20314733993413	-0.1992311186538575	5
Zeisel	Simple	ZerosGene	11	-0.2553528525185815	6	13.872335929481375	-0.005254326341180098	6	17.064503864959505	0.1562651009041023	6
Zeisel	Lun	ZerosGene	36.5	1.8283264240330432	8	32.68897542715692	1.7440455508036576	8	34.0884742214273	1.7235788323268444	8
Zeisel	Lun2	ZerosGene	9.999999999999993	-0.33706576532452814	5	8.40400289802572	-0.5136210993398397	3	9.028496581839411	-0.5835708067554868	4
Zeisel	Lun2ZINB	ZerosGene	9	-0.4187786781304736	4	7.839431262452454	-0.5661068310705121	2	8.623709540447217	-0.6208375709116484	2
Zeisel	scDD	ZerosGene	30	1.297192490794394	7	28.30106260943066	1.3361206737862172	7	29.014537231638997	1.256446256908111	7
Zeisel	BASiCS	ZerosGene	8	-0.5004915909364197	3	8.527470868803961	-0.5021428273486915	4	9.0243963854296	-0.5839482917957015	3
Zeisel	Splat	MeanVar	1.0409952090601067	-0.7549129103035829	1	1.103196799481824	-0.8870103973273049	1	1.5540795814873238	-1.0906349134711313	1
Zeisel	SplatDrop	MeanVar	1.0513045921034165	-0.7496980793799507	2	1.3005772707848937	-0.7781161112225146	2	2.077317764966566	-0.7916848168838139	2
Zeisel	Simple	MeanVar	4.159010451657372	0.8222835367722876	6	4.900945850560395	1.2081977506325392	7	5.514507041776638	1.1721398785133013	7
Zeisel	Lun	MeanVar	5.3833061899597165	1.4415732895100346	8	5.036981449822417	1.2832482324187018	8	5.673987095521199	1.2632581855788607	8
Zeisel	Lun2	MeanVar	1.0716111613478976	-0.7394263371424057	3	1.5270180504864104	-0.6531893295210602	3	2.6224437044121025	-0.4802292362420001	5
Zeisel	Lun2ZINB	MeanVar	1.2154439078212884	-0.6666709209366686	4	1.5300096325866492	-0.6515388815563821	4	2.5268558227515463	-0.5348429998343011	4
Zeisel	scDD	MeanVar	5.106444479188043	1.3015273716470115	7	4.732868881092507	1.1154701293028724	6	5.428147733139679	1.1227988241457405	6
Zeisel	BASiCS	MeanVar	1.2391571882845613	-0.6546759501667265	5	1.5562513544498846	-0.6370613927268524	5	2.3063906414629387	-0.6608049218066572	3
Zeisel	Splat	MeanZeros	2.5	-0.9553962173965603	1	3.3317635694016783	-1.090391290929641	1	4.78398306776207	-1.1743531120641493	1
Zeisel	SplatDrop	MeanZeros	6.5	-0.6266577339912922	2	9.62135482702409	-0.48236139265923206	3	13.658504512468284	-0.2990305054308765	5
Zeisel	Simple	MeanZeros	11	-0.25682694016036556	6	13.99381150757713	-0.059665500068998616	6	17.37648253078822	0.06768563027042747	6
Zeisel	Lun	MeanZeros	35.99999999999999	1.7977885811225593	8	32.69960152146351	1.7486681631761445	8	34.25052536228937	1.7320267722394678	8
Zeisel	Lun2	MeanZeros	9.5	-0.3801038714373411	5	10.107438266014611	-0.4353705387460857	5	11.81613208625924	-0.4807496262360383	4
Zeisel	Lun2ZINB	MeanZeros	9.5	-0.3801038714373411	5	9.766074986415504	-0.46837094714565475	4	11.387016553428104	-0.5230746720522985	3
Zeisel	scDD	MeanZeros	30.5	1.3457731664403163	7	28.491879490430478	1.3418975649471108	7	29.72356996735382	1.2855185947454282	7
Zeisel	BASiCS	MeanZeros	7.499999999999993	-0.5444731131399757	3	8.876109400470929	-0.554406058573643	2	10.525760971342676	-0.6080230814719606	2
Zeisel	Splat	LibSize	581	-1.033210340758948	1	746.03	-1.0894970846888696	1	1235.9519610405575	-1.1177100955834234	1
Zeisel	SplatDrop	LibSize	3149.5	-0.7820050973741816	2	3311.45	-0.847650706768814	2	3703.890744878958	-0.9104646650685372	2
Zeisel	Simple	LibSize	5272	-0.5744196860118429	3	6450.425	-0.5517343522804232	4	8520.867900924177	-0.5059584791686152	4
Zeisel	Lun	LibSize	5767	-0.5260075406057851	5	4932.99	-0.6947854544309952	3	5507.176375421437	-0.7590335561243231	3
Zeisel	Lun2	LibSize	23617.5	1.2198126645878191	7	27535.62	1.4360017839031534	8	32460.793303922812	1.5043993867271312	8
Zeisel	Lun2ZINB	LibSize	17628	0.6340257051745202	6	21032.455	0.8229376851331744	6	25564.41674095069	0.925275407175654	6
Zeisel	scDD	LibSize	27444.183684441028	1.594071183687108	8	25217.822628390444	1.217499199891024	7	26196.11291493218	0.9783221627875517	7
Zeisel	BASiCS	LibSize	5703	-0.5322668886986897	4	9197.415	-0.2927710707582498	5	13178.537525271915	-0.11483016074543786	5
Zeisel	Splat	ZerosCell	1.2799613596570651	-1.1474843545433724	1	1.4185534021614445	-1.15353907137878	1	1.653372942601828	-1.1682765113990081	1
Zeisel	SplatDrop	ZerosCell	9.35518927730483	-0.4311225824021735	5	9.498279297228764	-0.41615798959027045	5	10.287164882583276	-0.3991099056293661	5
Zeisel	Simple	ZerosCell	14.852381814888616	0.056539020240490956	6	16.286029101008275	0.20331330909281153	6	18.863210871342496	0.3649122331891026	6
Zeisel	Lun	ZerosCell	32.892591921753294	1.6569046091435946	8	32.688643361709836	1.7002672410448532	8	32.7393056555262	1.6011047197214279	8
Zeisel	Lun2	ZerosCell	8.6397391776852	-0.4945908964199168	3	8.418402463321861	-0.5147109304110418	3	8.593821130953092	-0.5499663861765935	3
Zeisel	Lun2ZINB	ZerosCell	7.79448167602488	-0.5695745585505838	2	7.3915957254120634	-0.6084205281153274	2	7.604745297879144	-0.6380810994639634	2
Zeisel	scDD	ZerosCell	29.991547424983402	1.399549968759412	7	28.23582684296323	1.293889264336058	7	29.721374817393304	1.3322435246230433	7
Zeisel	BASiCS	ZerosCell	8.914447865724803	-0.4702212062274502	4	8.52873875505645	-0.5046412949783035	4	8.673964554881938	-0.5428265748646429	4
Engel	Splat	Mean	0.6007232079171139	0.08122224285681441	7	0.6172280495784863	-0.18607940480084234	5	0.8403771448009199	-0.3614121026680785	4
Engel	SplatDrop	Mean	0.19508562559057505	-0.40181519563256535	2	0.3517436957943651	-0.5829525806662622	3	0.7646665374369607	-0.47329941918287693	3
Engel	Simple	Mean	0.0503434773641214	-0.5741756463574539	1	0.5393430087912531	-0.302509932811438	4	1.0059766811588413	-0.11668433750682823	5
Engel	Lun	Mean	2.574325291770095	2.431408065664079	8	2.32180170194022	2.362091699321608	8	2.4703417746785434	2.047396580827695	8
Engel	Lun2	Mean	0.21543025046843903	-0.37758860540474026	5	0.7650243375392557	0.03486160866395544	6	1.38118394116935	0.4378077597185126	6
Engel	Lun2ZINB	Mean	0.2157574719393633	-0.3771989466846892	6	0.7688200647690585	0.0405358500982949	7	1.3913297192210694	0.4528014827869925	7
Engel	scDD	Mean	0.20727135764457222	-0.38730429956686907	4	0.349669109968382	-0.5860538838264205	2	0.5393037689109871	-0.8063470104074609	2
Engel	BASiCS	Mean	0.20118868024665562	-0.3945476148745756	3	0.22000212783980003	-0.7798933559788955	1	0.2862866795610565	-1.1802629535679559	1
Engel	Splat	Variance	1.2481182144345908	0.0014811266280585704	6	1.4265448804536487	-0.5048693975397762	2	1.8548348235305383	-0.781839752156904	2
Engel	SplatDrop	Variance	1.4421682150957773	0.1064916924639	7	1.485130482608819	-0.46096243760841377	3	1.987056979987983	-0.6965352624361317	3
Engel	Simple	Variance	0.07641083241690858	-0.6325907865926033	1	2.5594387465096053	0.3441775312885457	7	4.626841488959607	1.0065489750615324	7
Engel	Lun	Variance	5.6576622645697725	2.387715160150438	8	5.008555614256803	2.179667348301722	8	5.38542151212951	1.495954711003429	8
Engel	Lun2	Variance	0.5117067155758808	-0.39702950423864275	4	2.132808743137539	0.024439818019668116	5	3.6260034798624843	0.36084799765641967	5
Engel	Lun2ZINB	Variance	0.5131782842192388	-0.3962331617734081	5	2.1479015697051618	0.035751131840433194	6	3.660193825093643	0.38290625197221395	6
Engel	scDD	Variance	0.2308860272134447	-0.5489962101539819	2	1.5804148481034959	-0.3895516017723454	4	2.6848237036675155	-0.24636385469044958	4
Engel	BASiCS	Variance	0.28291926064888734	-0.5208383164837597	3	0.46079223765050337	-1.2286523925298343	1	0.7083301748577836	-1.5215190664101097	1
Engel	Splat	ZerosGene	12.5	-0.28399699852881394	4	11.517161320280154	-0.7900761858882925	2	13.810471181930017	-0.8517247222208978	2
Engel	SplatDrop	ZerosGene	4.5	-1.0742495161742094	1	14.404925898695971	-0.4398315219240141	4	22.46087911081571	-0.04231224742419697	4
Engel	Simple	ZerosGene	5.5	-0.9754679514685349	3	11.769860310335488	-0.7594274018712116	3	15.141434551643416	-0.7271874329046181	3
Engel	Lun	ZerosGene	27.5	1.1977264720563023	7	24.23441550903533	0.7523453997149033	5	27.014491045800693	0.3837659602002577	5
Engel	Lun2	ZerosGene	18	0.2593016073523954	5	25.659656386642418	0.9252067942955834	7	35.42013483470091	1.1702760297097377	7
Engel	Lun2ZINB	ZerosGene	19	0.3580831720580698	6	25.941047865959835	0.9593355681065033	8	35.69153763625095	1.1956709954819094	8
Engel	scDD	ZerosGene	30.5	1.4940711661733257	8	25.54958789614209	0.9118570559697912	6	27.99138726636906	0.4751734399411168	6
Engel	BASiCS	ZerosGene	5.5	-0.9754679514685349	3	5.1740123050729405	-1.5594097084032612	1	5.774315835493416	-1.603662022783309	1
Engel	Splat	MeanVar	1.0240970644680705	-0.06787361415901977	7	1.9800790814126892	-0.37770823454036484	3	3.1829008417318074	-0.6923782233442537	2
Engel	SplatDrop	MeanVar	0.5881499237630017	-0.2732928565214746	6	1.7104574521118054	-0.5779505975866988	2	3.2017163541813782	-0.6763036965147696	3
Engel	Simple	MeanVar	0.024088021397182375	-0.5390800536621951	1	2.462128300847571	-0.019700328963313408	7	4.619530087697579	0.5349673204028156	7
Engel	Lun	MeanVar	6.368422190612973	2.4503840272967126	8	5.664499458866489	2.358633967494524	8	6.10987869542234	1.8082065555479807	8
Engel	Lun2	MeanVar	0.2574381563343938	-0.4291249617525369	3	2.383884124180949	-0.07781064774955129	5	4.443782850951192	0.38482239717209443	5
Engel	Lun2ZINB	MeanVar	0.2108764990891542	-0.45106491607587124	2	2.4334917764652295	-0.040968078611673155	6	4.462257848338174	0.4006060141194217	6
Engel	scDD	MeanVar	0.4505250619579615	-0.3381419912044222	5	2.009227414232852	-0.35606037543534863	4	3.6307287079989905	-0.30978853461820294	4
Engel	BASiCS	MeanVar	0.42152765204890663	-0.35180563392119235	4	1.2654670332061564	-0.9084357046075737	1	2.29593709947013	-1.4501318327650874	1
Engel	Splat	MeanZeros	12	-0.3558163967823547	4	13.170413651665829	-0.8599004789638666	2	16.75807069691958	-0.9572497829437119	2
Engel	SplatDrop	MeanZeros	5.5	-1.0674491903470642	1	14.984502573230662	-0.6165588185543783	4	23.210141037566085	-0.23810935605462702	4
Engel	Simple	MeanZeros	8	-0.7937442697452528	3	13.985276477189181	-0.7505948817510383	3	18.321104181087744	-0.7830358473073568	3
Engel	Lun	MeanZeros	27	1.2864131268285133	7	24.568006810354834	0.6689712378176775	5	27.607073459030982	0.25196773418643914	5
Engel	Lun2	MeanZeros	16.5	0.13685246030090567	6	27.146654800139302	1.014870755744542	7	35.79495520668598	1.1645797276161252	8
Engel	Lun2ZINB	MeanZeros	16	0.08211147618054339	5	24.911271911155826	0.715016775385643	6	35.69222620424626	1.1531296697636895	7
Engel	scDD	MeanZeros	30	1.6148590315506868	8	28.536121967263863	1.2012537072709206	8	32.703961598041424	0.8200610931510607	6
Engel	BASiCS	MeanZeros	6.9999999999999964	-0.9032262379859777	2	9.344870951514917	-1.3730582969494995	1	12.683980566038871	-1.4113432384116182	1
Engel	Splat	LibSize	154171.66903959215	-1.0741359097093943	2	266302.2134519733	-1.1600822197379272	1	388992.24033265945	-1.183484432477904	1
Engel	SplatDrop	LibSize	393123.74425901053	-0.9214525818003818	3	596073.8855481705	-0.9583439941039278	3	720282.3371720504	-0.9940386133047714	3
Engel	Simple	LibSize	1426296.139026094	-0.2612858961086605	4	1871633.8618928427	-0.1780186111448508	4	2436391.161571138	-0.012694331872359224	4
Engel	Lun	LibSize	3254378.2571095848	0.906804656039268	7	4197609.182694767	1.2448996495545452	8	4845610.433948846	1.365000090561774	8
Engel	Lun2	LibSize	2532843.4709808617	0.4457652101709259	6	3029483.862694767	0.5302975496318906	5	3304858.1309363106	0.4839321535126099	5
Engel	Lun2ZINB	LibSize	2464933.4665677687	0.4023727204317778	5	3089660.662694767	0.5671107809781863	6	3402203.90034014	0.5395986198624562	6
Engel	scDD	LibSize	4333498.880470246	1.5963309045083767	8	3971087.0660414407	1.1063244663375669	7	4120463.071696521	0.9503298744166544	7
Engel	BASiCS	LibSize	122459.41675393912	-1.0943991035319112	1	279207.1294546868	-1.1521876215154827	2	449919.96148364403	-1.148643360698459	2
Engel	Splat	ZerosCell	8.863135084935955	-0.7185140948026439	3	7.474499864566806	-0.8771415421316181	3	7.880778050925709	-0.9070532452836046	3
Engel	SplatDrop	ZerosCell	13.135084935959455	-0.2947467168195414	4	14.43137406647835	-0.18931330546085734	4	14.769818405938222	-0.215920682279645	4
Engel	Simple	ZerosCell	3.1497891111713088	-1.2852645781287744	1	4.78317145842201	-1.1432339879878126	2	6.436086734128013	-1.0519897184458589	2
Engel	Lun	ZerosCell	22.779863018999336	0.661992585375095	5	22.499264791239405	0.6083614676922913	5	23.12561051822159	0.6223615342396371	5
Engel	Lun2	ZerosCell	24.97388074140001	0.8796339833066358	6	26.361664667414775	0.990238100651544	7	26.74012907091188	0.9849826458330047	7
Engel	Lun2ZINB	ZerosCell	25.08416205548891	0.8905736302926105	7	26.515652207561043	1.0054628948815407	8	26.895190825855998	1.000538982070815	8
Engel	scDD	ZerosCell	27.212397941415468	1.1016896247588295	8	25.542526022520605	0.9092496174112376	6	26.06727690214277	0.9174797688051746	6
Engel	BASiCS	ZerosCell	3.652826684208506	-1.2353644339822125	2	3.1609526757729367	-1.303623245056326	1	3.461613158521266	-1.350399284939523	1
